# Supplementary material for: CMPK1 Regulated by miR-130b Attenuates Response to 5-FU Treatment in Gastric Cancer
Source: Front Oncol. 2021 Mar 18;11:637470. doi: 10.3389/fonc.2021.637470 (PMC8013733; doi:10.3389/fonc.2021.637470)
Supplement: Supplementary file 7 [file Table_1.xls]

## Sheet: Table S1
Table S1. The clinical characteristics of gastric cancer patients who received 5-FU-based chemotherapy in TCGA dataset.
Number	Tumor_Sample_Barcode	type	Age	Gender	race	clinical_stage	histological_type	vital_status	tumor_status	OS_status	OS_time	PFS_status	PFS_time	Redaction	Stage	Age_group	CMPK1	CMPK1_group	Subtype	hsa.mir.519	hsa.mir.17	hsa.mir.130b	hsa.mir.130b.group	TYMS	measure_of_response	Treatment_response	drug_name
1	TCGA-B7-A5TK	STAD	51	MALE	WHITE	[Not Applicable]	Stomach, Intestinal Adenocarcinoma, Not Otherwise Specified (NOS)	Alive	TUMOR FREE	0	9.6	0	9.6	NA	III	<60	15.6727	high	GI.EBV	0.347343	8.41178	8.21065	high	11.249	Complete Response	response	Xeloda
2	TCGA-BR-6457	STAD	69	MALE	WHITE	[Not Applicable]	Stomach, Adenocarcinoma, Not Otherwise Specified (NOS)	Alive	TUMOR FREE	0	13.8667	0	13.8667	NA	II	≥60	14.6555	high	GI.GS	0.44189	10.0738	9.2424	high	11.0362	Complete Response	response	5-Fluorouracil
3	TCGA-BR-6707	STAD	75	MALE	WHITE	[Not Applicable]	Stomach, Adenocarcinoma, Not Otherwise Specified (NOS)	Alive	WITH TUMOR	0	16.3667	1	14.2	NA	II	≥60	14.1115	low	GI.EBV	0.876144	9.31183	9.57312	high	12.2576	Clinical Progressive Disease	non-responseponse	5-Fluorouracil
4	TCGA-BR-6710	STAD	41	MALE	WHITE	[Not Applicable]	Stomach, Adenocarcinoma, Not Otherwise Specified (NOS)	Alive	TUMOR FREE	0	9.1	0	9.1	NA	I	<60	14.8176	high	NA	2.20995	8.27357	7.0598	high	10.4581	Complete Response	response	5-Fluorouracil
5	TCGA-BR-6802	STAD	65	MALE	WHITE	[Not Applicable]	Stomach, Adenocarcinoma, Not Otherwise Specified (NOS)	Alive	TUMOR FREE	0	31.3333	1	26.9	NA	III	≥60	15.4527	high	MSI	1.33675	9.74466	7.66933	high	10.623	Complete Response	response	Xeloda
6	TCGA-BR-8291	STAD	61	MALE	WHITE	[Not Applicable]	Stomach, Adenocarcinoma, Diffuse Type	Dead	TUMOR FREE	1	20.2333	0	20.2333	NA	II	≥60	16.1311	high	GI.CIN	1.35139	11.3557	8.91295	high	11.5697	Complete Response	response	5-Fluorouracil
7	TCGA-BR-8381	STAD	51	MALE	WHITE	[Not Applicable]	Stomach, Adenocarcinoma, Not Otherwise Specified (NOS)	Alive	TUMOR FREE	0	7.46667	0	7.46667	NA	II	<60	15.804	high	GI.EBV	0.534602	9.76904	7.97751	high	12.9064	Complete Response	response	5-Fluorouracil
8	TCGA-BR-8682	STAD	52	MALE	ASIAN	[Not Applicable]	Stomach, Intestinal Adenocarcinoma, Mucinous Type	Alive	TUMOR FREE	0	33.0333	0	33.0333	NA	II	<60	12.0707	low	GI.CIN	0.801897	8.78978	8.18435	high	13.0463	Complete Response	response	Xeloda
9	TCGA-BR-A4J8	STAD	71	FEMALE	WHITE	[Not Applicable]	Stomach, Adenocarcinoma, Not Otherwise Specified (NOS)	Alive	TUMOR FREE	0	13.7	0	13.7	NA	III	≥60	15.4799	high	GI.CIN	0.831621	9.14575	8.7933	high	11.8367	Complete Response	response	Xeloda
10	TCGA-CD-5804	STAD	90	MALE	ASIAN	[Not Applicable]	Stomach, Adenocarcinoma, Not Otherwise Specified (NOS)	Alive	TUMOR FREE	0	12.2667	0	12.2667	NA	NA	≥60	15.5396	high	GI.CIN	1.19153	9.23116	6.71782	low	12.384	Complete Response	response	Capecitabine
11	TCGA-CD-8524	STAD	61	FEMALE	ASIAN	[Not Applicable]	Stomach, Intestinal Adenocarcinoma, Not Otherwise Specified (NOS)	Alive	WITH TUMOR	0	12.9333	1	2.3	NA	II	≥60	13.7484	low	GI.CIN	0.494245	10.0815	8.97845	high	12.3916	Radiographic Progressive Disease	non-responseponse	5-Fluorouracil
12	TCGA-CD-8525	STAD	82	FEMALE	ASIAN	[Not Applicable]	Stomach, Intestinal Adenocarcinoma, Mucinous Type	Alive	TUMOR FREE	0	12.7667	0	12.7667	NA	III	≥60	15.0832	high	NA	1.12076	10.4223	8.10243	high	14.0511	Complete Response	response	5-Flourouracil
13	TCGA-CD-8526	STAD	73	FEMALE	ASIAN	[Not Applicable]	Stomach, Intestinal Adenocarcinoma, Not Otherwise Specified (NOS)	Alive	TUMOR FREE	0	12.7	0	12.7	NA	III	≥60	13.9936	low	GI.CIN	1.2349	9.59481	8.06484	high	15.4362	Complete Response	response	Capecitabine
14	TCGA-CD-8527	STAD	72	FEMALE	ASIAN	[Not Applicable]	Stomach, Intestinal Adenocarcinoma, Not Otherwise Specified (NOS)	Dead	WITH TUMOR	1	7.26667	1	5.3	NA	II	≥60	13.1649	low	NA	0.391138	8.82646	7.87146	high	16.3514	Clinical Progressive Disease	non-responseponse	Capecitabine
15	TCGA-CD-8528	STAD	43	FEMALE	ASIAN	[Not Applicable]	Stomach, Adenocarcinoma, Not Otherwise Specified (NOS)	Alive	TUMOR FREE	0	12.5	0	12.5	NA	III	<60	16.2265	high	GI.CIN	0	11.2677	8.07499	high	9.39419	Complete Response	response	5-Flourouracil
16	TCGA-CD-8529	STAD	65	MALE	ASIAN	[Not Applicable]	Stomach, Intestinal Adenocarcinoma, Mucinous Type	Alive	TUMOR FREE	0	12.4667	0	12.4667	NA	IV	≥60	14.617	low	MSI	0.540838	10.4996	8.31067	high	13.6371	Complete Response	response	Capecitabine
17	TCGA-CD-8530	STAD	51	MALE	ASIAN	[Not Applicable]	Stomach, Adenocarcinoma, Diffuse Type	Alive	TUMOR FREE	0	12.5667	0	12.5667	NA	II	<60	15.1277	high	GI.CIN	1.13035	11.9921	10.3433	high	12.3162	Complete Response	response	5-Flourouracil
18	TCGA-CD-8531	STAD	66	FEMALE	ASIAN	[Not Applicable]	Stomach, Adenocarcinoma, Diffuse Type	Alive	TUMOR FREE	0	12.7667	0	12.7667	NA	III	≥60	16.5007	high	GI.GS	0	9.48584	6.02054	low	9.54805	Complete Response	response	5-Flourouracil
19	TCGA-CD-8533	STAD	48	MALE	ASIAN	[Not Applicable]	Stomach, Adenocarcinoma, Not Otherwise Specified (NOS)	Alive	WITH TUMOR	0	15.6	1	7.53333	NA	II	<60	11.1658	low	NA	0.51069	9.26582	8.736	high	11.8534	Clinical Progressive Disease	non-responseponse	Capecitabine
20	TCGA-CD-8535	STAD	59	MALE	ASIAN	[Not Applicable]	Stomach, Adenocarcinoma, Not Otherwise Specified (NOS)	Alive	TUMOR FREE	0	13	0	13	NA	III	<60	11.6282	low	GI.CIN	1.09238	9.84611	7.43608	high	14.1664	Complete Response	response	5-Flourouracil
21	TCGA-CD-A486	STAD	68	MALE	ASIAN	[Not Applicable]	Stomach, Adenocarcinoma, Not Otherwise Specified (NOS)	Dead	WITH TUMOR	1	6.4	1	2.63333	NA	II	≥60	16.8735	high	GI.CIN	0.819493	10.1291	7.37328	high	15.1382	Complete Response	response	Capecitabine
22	TCGA-CD-A48A	STAD	57	MALE	ASIAN	[Not Applicable]	Stomach, Adenocarcinoma, Not Otherwise Specified (NOS)	Alive	TUMOR FREE	0	12.6	0	12.6	NA	II	<60	15.578	high	GI.CIN	0.253189	8.27405	7.90172	high	12.9604	Complete Response	response	Capecitabine
23	TCGA-CD-A4MH	STAD	86	FEMALE	ASIAN	[Not Applicable]	Stomach, Adenocarcinoma, Not Otherwise Specified (NOS)	Alive	TUMOR FREE	0	12.3667	0	12.3667	NA	II	≥60	15.7472	high	GI.CIN	0.964952	9.51784	8.06726	high	14.4799	Complete Response	response	5-Flourouracil
24	TCGA-CG-4444	STAD	76	MALE	[Not Available]	[Not Applicable]	Stomach, Adenocarcinoma, Diffuse Type	Alive	TUMOR FREE	0	47.7	0	47.7	NA	III	≥60	15.4641	high	GI.CIN	1.36177	8.58232	6.81248	low	11.4844	Complete Response	response	5-Fluorouracil
25	TCGA-CG-4460	STAD	66	FEMALE	[Not Available]	[Not Applicable]	Stomach, Intestinal Adenocarcinoma, Not Otherwise Specified (NOS)	Dead	WITH TUMOR	1	22.3	1	16.2333	NA	IV	≥60	15.9261	high	NA	1.20539	8.32334	5.4486	low	13.3339	Partial Response	response	5-Fluorouracil
26	TCGA-CG-4477	STAD	58	FEMALE	[Not Available]	[Not Applicable]	Stomach, Intestinal Adenocarcinoma, Not Otherwise Specified (NOS)	Alive	WITH TUMOR	0	31.4	1	12.1667	NA	I	<60	14.6556	high	GI.CIN	1.60251	9.36048	7.28756	high	12.0946	Radiographic Progressive Disease	non-responseponse	5-Fluorouracil
27	TCGA-D7-6520	STAD	53	MALE	WHITE	[Not Applicable]	Stomach, Intestinal Adenocarcinoma, Tubular Type	Alive	WITH TUMOR	0	19.1	1	1.53333	NA	III	<60	12.4653	low	GI.CIN	1.65713	10.398	10.1284	high	11.91	Clinical Progressive Disease	non-responseponse	Fluorouracilum
28	TCGA-D7-8579	STAD	66	FEMALE	WHITE	[Not Applicable]	Stomach, Intestinal Adenocarcinoma, Not Otherwise Specified (NOS)	Alive	TUMOR FREE	0	21.2	0	21.2	NA	II	≥60	14.6822	high	GI.GS	1.11889	8.83585	7.54262	high	12.4717	Complete Response	response	5-fluorouracilum
29	TCGA-D7-A4Z0	STAD	60	FEMALE	WHITE	[Not Applicable]	Stomach, Intestinal Adenocarcinoma, Mucinous Type	Alive	TUMOR FREE	0	14.9667	0	14.9667	NA	II	<60	14.6866	high	GI.GS	0.361994	10.0641	8.59017	high	11.5189	Stable Disease	non-responseponse	5-fluorouracilum
30	TCGA-D7-A747	STAD	57	MALE	WHITE	[Not Applicable]	Stomach, Adenocarcinoma, Diffuse Type	Dead	WITH TUMOR	1	8.5	1	8.5	NA	II	<60	12.4901	low	GI.CIN	0.297203	7.78909	8.40653	high	12.9654	Clinical Progressive Disease	non-responseponse	Capecytabinum
31	TCGA-D7-A748	STAD	41	FEMALE	WHITE	[Not Applicable]	Stomach, Adenocarcinoma, Diffuse Type	Dead	WITH TUMOR	1	4.4	1	3.3	NA	IV	<60	14.5338	low	GI.GS	0.81112	11.0207	9.70628	high	12.0566	Radiographic Progressive Disease	non-responseponse	Capecytabinum
32	TCGA-F1-A72C	STAD	68	MALE	ASIAN	[Not Applicable]	Stomach, Intestinal Adenocarcinoma, Not Otherwise Specified (NOS)	Alive	WITH TUMOR	0	11.5333	1	11.4333	NA	II	≥60	16.1997	high	GI.CIN	0.825563	9.88483	6.71957	low	10.6978	Complete Response	response	Capecitabine
33	TCGA-FP-7916	STAD	77	MALE	ASIAN	[Not Applicable]	Stomach, Adenocarcinoma, Diffuse Type	Dead	WITH TUMOR	1	14.2667	1	14.2667	NA	III	≥60	15.9301	high	GI.EBV	0.643309	8.92209	8.9288	high	11.2394	Clinical Progressive Disease	non-responseponse	Xeloda
34	TCGA-HU-8249	STAD	76	MALE	ASIAN	[Not Applicable]	Stomach, Intestinal Adenocarcinoma, Tubular Type	Alive	TUMOR FREE	0	29.3667	0	29.3667	NA	III	≥60	15.9674	high	GI.CIN	0.415448	8.93082	6.1113	low	12.2326	Complete Response	response	Xeloda
35	TCGA-HU-8602	STAD	58	FEMALE	ASIAN	[Not Applicable]	Stomach, Adenocarcinoma, Diffuse Type	Alive	TUMOR FREE	0	22.6333	0	22.6333	NA	II	<60	18.0733	high	MSI	1.46134	9.11825	4.87531	low	10.4855	Complete Response	response	Xeloda
36	TCGA-HU-A4GJ	STAD	60	FEMALE	ASIAN	[Not Applicable]	Stomach, Adenocarcinoma, Diffuse Type	Alive	WITH TUMOR	0	21.6667	1	18.2333	NA	III	<60	15.0012	high	NA	0.488992	9.313	8.1519	high	13.1794	Stable Disease	non-responseponse	Xeloda
37	TCGA-IN-7806	STAD	50	MALE	WHITE	[Not Applicable]	Stomach, Adenocarcinoma, Diffuse Type	Alive	TUMOR FREE	0	36.8667	0	36.8667	NA	II	<60	14.4739	low	GI.CIN	1.75265	9.08296	7.03916	low	13.1733	Complete Response	response	Xeloda
38	TCGA-KB-A6F7	STAD	54	FEMALE	[Unknown]	[Not Applicable]	Stomach, Intestinal Adenocarcinoma, Not Otherwise Specified (NOS)	Alive	TUMOR FREE	0	64.5	0	64.5	NA	I	<60	17.0848	high	GI.CIN	0.701187	8.56489	5.69735	low	13.6685	Complete Response	response	Fluorouracil
39	TCGA-KB-A93J	STAD	78	MALE	WHITE	[Not Applicable]	Stomach, Adenocarcinoma, Diffuse Type	Alive	NA	0	37.4667	0	37.4667	NA	II	≥60	17.8532	high	GI.CIN	0.545738	8.69384	5.72885	low	11.2372	Complete Response	response	5-fluorouracil
40	TCGA-VQ-A8DT	STAD	43	MALE	[Unknown]	[Not Applicable]	Stomach, Intestinal Adenocarcinoma, Not Otherwise Specified (NOS)	Alive	WITH TUMOR	0	49.4667	1	45.8667	NA	III	<60	18.0495	high	GI.GS	0	7.78547	5.68268	low	11.5972	Complete Response	response	Fluorouracil
41	TCGA-VQ-A8DU	STAD	63	MALE	WHITE	[Not Applicable]	Stomach, Intestinal Adenocarcinoma, Tubular Type	Dead	WITH TUMOR	1	5.53333	1	5.26667	NA	III	≥60	14.5132	low	GI.CIN	0.510141	10.2219	7.75205	high	12.7853	Clinical Progressive Disease	non-responseponse	Fluorouracil
42	TCGA-VQ-A8DZ	STAD	70	MALE	BLACK OR AFRICAN AMERICAN	[Not Applicable]	Stomach Adenocarcinoma, Signet Ring Type	Dead	WITH TUMOR	1	13.2	1	13.2	NA	IV	≥60	14.3196	low	GI.CIN	0.74995	8.30671	7.00762	low	11.7365	Clinical Progressive Disease	non-responseponse	Fluorouracil
43	TCGA-VQ-A8E0	STAD	68	MALE	BLACK OR AFRICAN AMERICAN	[Not Applicable]	Stomach, Intestinal Adenocarcinoma, Not Otherwise Specified (NOS)	Dead	WITH TUMOR	1	18.7333	1	17.7	NA	III	≥60	14.9986	high	GI.CIN	0.856637	7.92257	4.73556	low	11.4722	Radiographic Progressive Disease	non-responseponse	Fluorouracil
44	TCGA-VQ-A8E2	STAD	57	MALE	ASIAN	[Not Applicable]	Stomach, Intestinal Adenocarcinoma, Tubular Type	Alive	TUMOR FREE	0	43.9667	0	43.9667	NA	III	<60	14.8405	high	GI.CIN	1.24547	9.68495	7.88275	high	15.6321	Complete Response	response	Fluorouracil
45	TCGA-VQ-A8P3	STAD	72	MALE	WHITE	[Not Applicable]	Stomach, Intestinal Adenocarcinoma, Tubular Type	Alive	TUMOR FREE	0	37.7333	0	37.7333	NA	III	≥60	14.4098	low	GI.GS	0.830661	9.69985	7.38473	high	12.8109	Complete Response	response	Fluorouracil
46	TCGA-VQ-A8P5	STAD	67	MALE	WHITE	[Not Applicable]	Stomach, Intestinal Adenocarcinoma, Not Otherwise Specified (NOS)	Dead	NA	1	7.83333	0	7.83333	NA	II	≥60	15.7933	high	GI.CIN	1.12078	10.0498	6.98337	low	12.6211	Complete Response	response	Fluorouracil
47	TCGA-VQ-A8PB	STAD	65	FEMALE	WHITE	[Not Applicable]	Stomach, Intestinal Adenocarcinoma, Papillary Type	Dead	TUMOR FREE	1	34.7667	0	34.7667	NA	II	≥60	13.4431	low	MSI	0.512874	9.97121	6.44284	low	11.5899	Complete Response	response	Fluorouracil
48	TCGA-VQ-A8PD	STAD	69	MALE	WHITE	[Not Applicable]	Stomach, Adenocarcinoma, Not Otherwise Specified (NOS)	Dead	WITH TUMOR	1	16.5333	1	4.46667	NA	III	≥60	15.8361	high	GI.GS	0.659412	9.91062	8.58943	high	12.1089	Clinical Progressive Disease	non-responseponse	Fluorouracil
49	TCGA-VQ-A8PP	STAD	76	MALE	[Unknown]	[Not Applicable]	Stomach, Intestinal Adenocarcinoma, Tubular Type	Dead	WITH TUMOR	1	23.7333	1	16.7333	NA	IV	≥60	11.1031	low	MSI	0.744703	9.63375	8.06091	high	10.8513	Clinical Progressive Disease	non-responseponse	Fluorouracil
50	TCGA-VQ-A8PU	STAD	72	FEMALE	WHITE	[Not Applicable]	Stomach, Intestinal Adenocarcinoma, Tubular Type	Dead	TUMOR FREE	1	27.7333	0	27.7333	NA	III	≥60	16.6814	high	GI.CIN	0.61477	8.19847	4.76558	low	10.0879	Complete Response	response	Fluorouracil
51	TCGA-VQ-A91D	STAD	70	MALE	WHITE	[Not Applicable]	Stomach, Intestinal Adenocarcinoma, Not Otherwise Specified (NOS)	Dead	WITH TUMOR	1	11.8667	1	11.7	NA	III	≥60	12.0001	low	MSI	1.31834	9.06262	7.54469	high	11.8304	Clinical Progressive Disease	non-responseponse	Fluorouracil
52	TCGA-VQ-A91E	STAD	67	FEMALE	WHITE	[Not Applicable]	Stomach, Intestinal Adenocarcinoma, Tubular Type	Alive	TUMOR FREE	0	22.1333	0	22.1333	NA	III	≥60	15.4708	high	NA	0	8.18556	5.61772	low	10.1267	Complete Response	response	Fluorouracil
53	TCGA-VQ-A91K	STAD	69	MALE	WHITE	[Not Applicable]	Stomach, Intestinal Adenocarcinoma, Not Otherwise Specified (NOS)	Alive	TUMOR FREE	0	62.0667	0	62.0667	NA	III	≥60	17.1913	high	MSI	0.654298	8.40024	6.98899	low	11.7044	Complete Response	response	Fluorouracil
54	TCGA-VQ-A91N	STAD	59	FEMALE	[Unknown]	[Not Applicable]	Stomach, Intestinal Adenocarcinoma, Tubular Type	Dead	WITH TUMOR	1	19	1	14.6	NA	IV	<60	15.9485	high	GI.CIN	0.789462	8.90672	7.21652	high	11.7625	Clinical Progressive Disease	non-responseponse	Fluorouracil
55	TCGA-VQ-A91Q	STAD	61	MALE	[Unknown]	[Not Applicable]	Stomach, Intestinal Adenocarcinoma, Tubular Type	Dead	WITH TUMOR	1	21.1	1	18.3667	NA	IV	≥60	14.7007	high	GI.CIN	1.24196	9.2153	7.7808	high	13.8452	Complete Response	response	Fluorouracil
56	TCGA-VQ-A91S	STAD	63	MALE	BLACK OR AFRICAN AMERICAN	[Not Applicable]	Stomach, Intestinal Adenocarcinoma, Tubular Type	Alive	TUMOR FREE	0	33.3333	0	33.3333	NA	III	≥60	11.8809	low	GI.CIN	2.114	8.49393	6.75456	low	13.6042	Complete Response	response	Fluorouracil
57	TCGA-VQ-A91V	STAD	58	MALE	[Unknown]	[Not Applicable]	Stomach, Intestinal Adenocarcinoma, Tubular Type	Alive	WITH TUMOR	0	43.2333	1	16.8	NA	III	<60	16.1592	high	GI.CIN	0.613539	7.73114	7.53471	high	8.90413	Radiographic Progressive Disease	non-responseponse	Fluorouracil
58	TCGA-VQ-A91Y	STAD	67	MALE	WHITE	[Not Applicable]	Stomach, Intestinal Adenocarcinoma, Tubular Type	Dead	WITH TUMOR	1	9.86667	1	8.6	NA	III	≥60	15.5172	high	GI.CIN	1.01902	8.77611	8.7726	high	11.3658	Clinical Progressive Disease	non-responseponse	Fluorouracil
59	TCGA-VQ-A922	STAD	70	MALE	[Unknown]	[Not Applicable]	Stomach, Intestinal Adenocarcinoma, Tubular Type	Dead	NA	1	9.16667	1	8.4	NA	IV	≥60	12.9027	low	GI.CIN	1.88757	10.4265	7.84327	high	14.8459	Clinical Progressive Disease	non-responseponse	Fluorouracil
60	TCGA-VQ-A928	STAD	49	MALE	WHITE	[Not Applicable]	Stomach, Intestinal Adenocarcinoma, Papillary Type	Dead	WITH TUMOR	1	5.8	1	4.93333	NA	IV	<60	13.3005	low	GI.GS	0.485767	10.274	9.06673	high	13.2596	Clinical Progressive Disease	non-responseponse	Fluorouracil
61	TCGA-VQ-A94O	STAD	74	MALE	BLACK OR AFRICAN AMERICAN	[Not Applicable]	Stomach, Intestinal Adenocarcinoma, Not Otherwise Specified (NOS)	Dead	WITH TUMOR	1	21.3333	1	6.16667	NA	III	≥60	12.5008	low	GI.CIN	1.13967	9.08505	6.66379	low	15.0091	Clinical Progressive Disease	non-responseponse	Fluorouracil
62	TCGA-VQ-A94R	STAD	63	MALE	WHITE	[Not Applicable]	Stomach, Intestinal Adenocarcinoma, Not Otherwise Specified (NOS)	Dead	WITH TUMOR	1	43.1333	1	33.9333	NA	NA	≥60	12.9301	low	GI.CIN	1.64801	10.4553	9.47645	high	11.7524	Radiographic Progressive Disease	non-responseponse	Fluorouracil
63	TCGA-VQ-AA64	STAD	68	MALE	WHITE	[Not Applicable]	Stomach, Intestinal Adenocarcinoma, Not Otherwise Specified (NOS)	Dead	WITH TUMOR	1	18.6667	1	18.6667	NA	III	≥60	14.679	high	GI.CIN	0.969483	9.76651	7.30334	high	12.8749	Complete Response	response	Fluorouracil
64	TCGA-VQ-AA68	STAD	52	FEMALE	WHITE	[Not Applicable]	Stomach, Intestinal Adenocarcinoma, Tubular Type	Alive	TUMOR FREE	0	44.2667	0	44.2667	NA	III	<60	14.6229	high	GI.CIN	1.4251	8.13927	6.95083	low	10.8252	Complete Response	response	Fluorouracil
65	TCGA-VQ-AA6D	STAD	52	FEMALE	[Unknown]	[Not Applicable]	Stomach, Intestinal Adenocarcinoma, Tubular Type	Alive	TUMOR FREE	0	17.3667	0	17.3667	NA	III	<60	17.5213	high	MSI	1.11448	8.29526	6.23935	low	12.1673	Complete Response	response	Fluorouracil
66	TCGA-VQ-AA6F	STAD	57	MALE	WHITE	[Not Applicable]	Stomach, Intestinal Adenocarcinoma, Not Otherwise Specified (NOS)	Alive	TUMOR FREE	0	54.8667	1	18.2	NA	II	<60	17.7389	high	GI.CIN	0.748878	7.94502	6.74082	low	11.2819	Radiographic Progressive Disease	non-responseponse	Fluorouracil
67	TCGA-VQ-AA6G	STAD	68	MALE	WHITE	[Not Applicable]	Stomach, Intestinal Adenocarcinoma, Not Otherwise Specified (NOS)	Dead	WITH TUMOR	1	26.4	1	15.6333	NA	II	≥60	15.1432	high	GI.CIN	0.700381	8.27408	7.35589	high	10.8216	Clinical Progressive Disease	non-responseponse	Fluorouracil
68	TCGA-VQ-AA6K	STAD	59	MALE	WHITE	[Not Applicable]	Stomach Adenocarcinoma, Signet Ring Type	Dead	WITH TUMOR	1	12.6	1	11.0667	NA	III	<60	15.628	high	GI.CIN	1.46444	8.92149	9.23001	high	10.392	Radiographic Progressive Disease	non-responseponse	Fluorouracil
